# Supplementary material for: Design Variation, Implantation, and Outcome of Transcatheter Mitral Valve Prosthesis: A Comprehensive Review
Source: Front Cardiovasc Med. 2022 Feb 24;8:782278. doi: 10.3389/fcvm.2021.782278 (PMC8907442; doi:10.3389/fcvm.2021.782278)
Supplement: Supplementary file 1 [file Table_1.XLSX]

## Sheet: Sheet1
Ref	Author	Age	Men	BMI (kg/m2)	NYHA Class II	NYHA Class III/IV	6 min walking distance	Kansas city cardiomyopathy questionnaire 12	Current or prior smoker	COPD	Pulmonary fibrosis	Pulmonary HTN	Liver cirrhosis	GFR <60ml/min	Mean eGFR	DM	HTN	CAD	Prior MI	PAD	Prior stroke/ TIA	Prior PCI	Prior CABG	Prior valve/cardiac intervention/Surgery	Number of sternotomy >1	Hospitalisation for heart failure within 6 months	AAA repair	Atrial Fib	ICD/Pacemaker	CRT	Cardiac output	PASP (mmHg)	RVSP	Left atrial diameter cm	Mean mitral gradient	Mitral stenosis	Mild or worse MAC	Etiology of MR	Grade III or IV MR severity	TR grade	LVEF %	LVESV	Forward stroke volume	LVEDD	LVESD	LVEDV ml	LVOT gradient	Vena contracta	ERO (cm2)
37	Bapat 2018	73 +/- 9	29 (58.0)	28.7 +/- 5.9	7 (14.0)	43 (86.0)	248.3 +/-103.6	-	-	25 (50.0)	-	20 (40.0)	-	29 (58.0)	-	21 (42.0)	-	34 (68.0)	22 (44.0)	11 (22.0)	8 (16.0)	21 (42.0)	19 (38.0)	5 (10.0)	22 (44.0)	29 (58.0)	-	29 (58.0)	21 (42.0)	-	-	46.7 +/- 14.7	-	-	-	-	17 (34.0)	Primary 8 (16.0) Secondary 36 (72.0) Both primary and secondary 6 (12.0)	Moderate 2 (4.1) Severe 47 (95.9)	Moderate 16 (32.7) Severe 6 (12.2)	43.4+/- 11.8	-	-	-	4.8 +/-1.0	-	-	-	-
38	Webb 2019	76.1 +/- 5.5	5 (50)	27.0 +/- 3.2	-	10	median 288 (Q1 252, Q3 370) n=9	n=8 51 (42.45, 62.85)	-	4	-	4	-	4	-	-	6	10	4	-	1	3	3	-	-	-	-	3	-	-	-	50 (37, 55) n=9	-	-	N/A	-	-	Degenerative 4, Functional, 4, Mixed, 2	10	-	43.5 (35, 60)	-	-	60 (52, 63.75)	47.4 (33.5, 53)	-	3.5 (3.25, 6)	-	-
39	Cheung 2018	80 (n=1)	1	-	-	1	-	-	-	-	-	-	-	1	-	-	-	1	1	1	-	-	1	-	-	-	1	-	-	-	-	-	-	-	-	-	-	Functional 1	1	-	25	-	-	-	-	-	-	-	-
40	Barbanti 2017	69, 65	1	-	-	-	-	-	-	-	-	-	-	1	-	-	-	-	1	-	-	-	1	-	-	2	-	1	-	1	-	60 (n=1)	-	-	-	-	-	Functional 2	2	-	25, 25	-	-	76 (n=1)	-	-	-	-	-
41	Alperi 2020	79 +/- 3	1	23.9 +/- 3.2	0	3	-	55.9+/- 12.4	-	0	-	-	-	3	-	1	3	3	-	1	0	2	3	2	-	-	-	2	1	0	-	61 +/- 11	-	-	5.6 +/- 1.2	Mild 2, Moderate 1	-	Primary 3	3	Moderate 2, Severe 1	53 +/- 3	-	-	-	-	-	-	-	0.40, 0.35, NA (multiple jets)
42	Sorajja 2019	75.4 +/- 8.1	69 (69)	27.5 +/- 5.9	34 (34)	66 (66)	-	-	61 (61)	39 (39)	-	-		60 (60)	-	38 (38)	80 (80)	74 (74)	57 (57)	13 (13)	16 (16)	-	47 (47)	0 (0)	-	39 (39)	-	-	-	-	recorded as paired for n=37 3.9 +/- 1.1	-	recorded as paired for n=20 43.5 +/1 11.3	-	recorded as paired result for n=38 2.9 +/- 1.3	-	-	Primary 11 (11) Secondary 89 (89)	99 (99)	-	46.4 +/- 9.6	recorded as paired n=41 97.6 +/- 40.2	recorded as paired for n=39 54.0 +/- 16.3	-	-	recorded as paired for n=41 174.0 +/- 60.4	recorded as paired for n=43 1.4 +/- 0.6	-	-
43	Goel 2019	89	1	-	0	1	-	-	-	-	-	-	-	1	-	-	-	-	-	-	-	1	1	-	-	1	-	1	-	-	-	-	-	-	-	-	-	-	-	-	-	-	-	-	-	-	-	-	-
44	Maisano 2020	79	1	-	-	-	-	-	-	-	-	1	-	-	-	-	-	-	-	-	-	1	-	-	-	-	-	-	-	-	-	-	-	-	-	-	-	Functional 1	-	-	35-40	-	-	-	-	-	-	-	-
45	Lim 2015	75, 62	-	-	-	2	-	-	-	-	-	-	-	-	-	-	-	-	-	-	-	-	-	2	-	-	-	-	1	-	-	-	-	-	-	-	-	-	-	-	-	-	-	-	-	-	-	-	-
46	Luo 2020	60,69	0	-	-	-	-	-	-	-	-	-	-	-	-	-	-	-	-	-	-	-	-	-	-	-	-	-	-	-	-	-	-	-	-	-	-	-	-	-	32, 39	-	-	66, 68	-	-	-	-	-
47	Regueiro 2017	71 +/- 8	10	-	0	13 (100)	-	-	-	5 (38.5)	-	-	-	-	43+/- 10	5 (38.5)	-	10 (76.9)	-	-	3 (23.1)	3 (23.1)	7 (53.8)	-	-	9 (69.2)	-	8 (61.5)	-	3 (23.1)	-	-	-	-	-	-	-	Primary 0 (0.0) Secondary 12 (92.3) Mixed 1 (7.7)	-	-	34 +/- 9	-	-	-	-	-	-	-	-
48	Webb 2019	84 (79–88.5)	9 (64.3)	-	5 (35.7)	9 (64.3)	-	n=8 36.2 (24.9–48.8)	-	2 (14.2)	-	-	-	9 (64.3)	-	2 (14.2)	10 (71.4)	9 (64.3)	3 (21.4)	-	0 (0)	4 (28.6)	-	6 (42.9)	-	-	-	13 (92.9)	-	-	-	-	-	-	-	-	-	Functional 3 (21.4) Degenerative 4 (28.6) Mixed 7 (50)	13 (92.9)	-	54 (43.5–60)	-	-	56 (51.3–59)	-	-	-	-	-
[truncated: 7 more columns]
